# Supplementary material for: A Perioral Soft Tissue evaluation after Orthognathic Surgery Using Three-Dimensional Computed Tomography Scan
Source: Open Dent J. 2018 Apr 30;12:366–76. doi: 10.2174/1874210601812010366 (PMC5958298; doi:10.2174/1874210601812010366)
Supplement: Supplementary file 1 [file TODENTJ-12-366_SD1.zip]

Archive with 1 entries (1 files):
- RT Video 1.mp4
